# Supplementary material for: Are Surface Electromyography Parameters Indicative of Post-Activation Potentiation/Post-Activation Performance Enhancement, in Terms of Twitch Potentiation and Voluntary Performance? A Systematic Review
Source: J Funct Morphol Kinesiol. 2024 Jun 17;9(2):106. doi: 10.3390/jfmk9020106 (PMC11205249; doi:10.3390/jfmk9020106)
Supplement: Supplementary file 1 [file jfmk-09-00106-s001.zip]

Archive with 1 entries (1 files):
- Table S1. Review matrix of Included Studies.xlsx
